# Supplementary material for: Modulatory Properties of Vitamin D in Type 2 Diabetic Patients: A Focus on Inflammation and Dyslipidemia
Source: Nutrients. 2023 Oct 27;15(21):4575. doi: 10.3390/nu15214575 (PMC10650901; doi:10.3390/nu15214575)
Supplement: Supplementary file 1 [file nutrients-15-04575-s001.zip]

Archive with 1 entries (1 files):
- nutrients-2685599-supplementary.pdf
